# Supplementary material for: Semi–Selective Fatty Acyl Reductases from Four Heliothine Moths Influence the Specific Pheromone Composition
Source: PLoS One. 2012 May 16;7(5):e37230. doi: 10.1371/journal.pone.0037230 (PMC3353883; doi:10.1371/journal.pone.0037230)
Supplement: Table S2 — Gene tree sequence abbreviations. Abbreviations for the species from which the reductase sequences used in the gene tree originate. (XLSX) [file pone.0037230.s002.xlsx]

## Sheet: Blad1
Abbreviation	Species
Aae	Aedes aegypti
Ame	Apis mellifera
Api	Acyrthosiphon pisum
Ban	Bicyclus anynana
Bmo	Bombyx mori
Cfl	Camponotus floridanus
Dan	Drosophila ananassae
Der	Drosophila erecta
Dgr	Drosophila grimshawi
Dme	Drosophila melanogaster
Dmo	Drosophila mojavensis
Dpe	Drosophila persimilis
Dse	Drosophila sechellia
Dvi	Drosophila virilis
Dwi	Drosophila willistoni
Dya	Drosophila yakuba
Dpp	Drosophila pseudoobscura pseudoobscura
Dpl	Danaus plexippus
Dpu	Daphnia pulex
Epo	Epiphyas postvittana
Her	Helioconius erato
Hme	Helioconius melpomene
Hvi	Heliothis virescens
Hsu	Heliothis subflexa
Har	Helicoverpa armigera
Has	Helicoverpa assulta
Hsa	Harpegnathos saltator
Isc	Ixodes scapularis
Nvi	Nasonia vitripennis
OnuE	Ostrinia nubilalis (E-strain)
OnuZ	Ostrinia nubilalis (Z-strain)
Phc	Pediculus humanus corporis
Qqu	Culex quinquefasciatus
Sin	Solenopsis invicta
Tca	Tribolium castaneum
Yev	Yponomeuta evonymellus
Ypa	Yponomeuta padellus
Yro	Yponomeuta rorellus
Xtr	Xenopus (Silurana) tropicalis
Aim	Ailuropoda melanoleuca
Bta	Bos taurus
Hos	Homo sapiens
Mmu	Mus musculus
Mam	Macaca mulatta
Mdo	Monodelphis domestica
Ptr	Pan troglodytes
Pab	Pongo abelii
Tma	Torpedo marmorata
